# Supplementary material for: The Burden of Adverse Drug Reactions in Africa in the Context of Pharmacogenetics‐Based Clinical Guidelines
Source: Clin Pharmacol Ther. 2026 Apr 3;119(5):1382–90. doi: 10.1002/cpt.70269 (PMC13083364; doi:10.1002/cpt.70269)
Supplement: Supplementary file 1 — Table S1. DGI associated ADRs. [file CPT-119-1382-s001.xlsx]

## Sheet: DGI associated ADR definitions 
Selected Drug	CPIC	DPWG	Other	WHO EML	PGx	Drug class	Drug sub-class	Disease/ Conditions	Phenotype Category	DGI associated ADRs
abacavir	ü	ü		ü	HLA-B	ANTI-INFECTIVE MEDICINES	Antiretroviral	HIV infection	Toxicity	Drug Hypersensitivity Hypersensitivity Anaphylactic reaction Anaphylactoid reaction Cross sensitivity reaction
allopurinol	ü	ü	ü	ü	HLA-B	MEDICINES FOR DISEASES OF JOINTS IMMUNOMODULATORS AND ANTINEOPLASTICS	Palliative and supportive medicines	Gout arthritis Tumour lysis syndrome	Toxicity	Erythema multiforme Stevens-Johnson syndrome toxic epidermal necrolysis drug reaction with eosinophilia and systemic symptom acute generalized exanthematous pustulosis Epidermal necrosis
amikacin	ü			ü	MT-RNR1	ANTI-INFECTIVE MEDICINES	Antibacterial	Severe bacterial infections Gram negative -Sepsis in neonates and children -High-risk febrile neutropenia -Pyelonephritis or prostatitis (severe) -Multidrug-resistant tuberculosis (MDR-TB)	Toxicity	sudden Hearing loss ototoxicity deafness Deafness bilateral Deafness unilateral Hypoacusis Tinnitus Neurosensory hypoacusis Ear pain
amitriptyline	ü	ü		ü	CYP2C19, CYP2D6	MEDICINES FOR PAIN AND PALLIATIVE CARE MEDICINES FOR MENTAL AND BEHAVIOURAL DISORDERS	Medicines for other common symptoms in palliative care Medicines for depressive disorders	Depressive dosorders Neuropathic pain	Toxicity	Blurred vision Constipation Dizziness Urinary retention Dry mouth Arrhythmias atrioventricular block Orthostatic hypotension Tachycardia Delirium Seizures Dementia Headache Sedation Visual impairment
amitriptyline	ü	ü		ü	CYP2C19, CYP2D6	MEDICINES FOR PAIN AND PALLIATIVE CARE MEDICINES FOR MENTAL AND BEHAVIOURAL DISORDERS	Medicines for other common symptoms in palliative care Medicines for depressive disorders	Depressive dosorders Neuropathic pain	Efficacy	Drug ineffective Drug resistance Drug tolerance Treatment failure Therapeutic product effect decreased Therapeutic product effect incomplete Therapeutic product ineffective Therapeutic response decreased Therapy non-responder Treatment failure Treatment noncompliance
aripiprazole		ü		ü	CYP2D6	MEDICINES FOR MENTAL AND BEHAVIOURAL DISORDERS	Medicines for psychotic disorders Medicines for bipolar disorders	Psychosis Bipolar Affective disorders/Mood disorders	Toxicity	Neuroleptic malignant syndrome Muscle rigidity Muscle spasms Musculoskeletal stiffness Muscle tightness Muscle twitching Akathisia parkinsonism Dyskinesia Extrapyramidal disorder Bradykinesia Akinesia Hyperkinesia Dystonia Dystonic tremor Tardive dyskinesia Tremor Nausea Vomiting Electrocardiogram QT prolonged International normalised ratio increased hypotension Tachycardia Arrhythmia Sedation So…
aripiprazole		ü		ü	CYP2D6	MEDICINES FOR MENTAL AND BEHAVIOURAL DISORDERS	Medicines for psychotic disorders Medicines for bipolar disorders	Psychosis Bipolar Affective disorders/Mood disorders		Drug ineffective Drug resistance Drug tolerance Treatment failure Therapeutic product effect decreased Therapeutic product effect incomplete Therapeutic product ineffective Therapeutic response decreased Therapy non-responder Treatment failure Treatment noncompliance
atazanavir	ü			ü	UGT1A1	ANTI-INFECTIVE MEDICINES	Antiretrovirals	HIV infection	Toxicity	Hyperbilirubinaemia Jaundice Jaundice hepatocellular Ocular icterus Drug-induced liver injury Liver injury Hepatic failure Hepatitis Hepatotoxicity
atorvastatin	ü	ü		ü	SLCO1B1	CARDIOVASCULAR MEDICINES	Lipid-lowering agents	High cholesterol	Toxicity	Arthralgia Arthritis Arthropathy Back disorder Back pain Bone disorder Bone pain Chondropathy Flank pain Groin pain Intervertebral disc disorder Intervertebral disc protrusion Joint swelling Limb discomfort Limb mass Mobility decreased Muscle atrophy Muscle discomfort Muscle fatigue Muscle spasms Muscle twitching Muscular weakness Musculoskeletal discomfort Musculoskeletal disorder Musculoskeleta…
azathioprine	ü	ü	ü	ü	NUDT15, TPMT	MEDICINES FOR DISEASES OF JOINTS IMMUNOMODULATORS AND ANTINEOPLASTICS	Disease-modifying anti-rheumatic drugs (DMARDs) Immunomodulators for non-malignant disease	Rheumatoid athritis Post organ transplant care	Toxicity	Acute hepatic failure Cholangitis Cholecystitis chronic Cholestasis Drug-induced liver injury Gallbladder disorder Hepatic cytolysis Hepatic failure Hepatic fibrosis Hepatic function abnormal Hepatic necrosis Hepatitis Hepatitis acute Hepatitis cholestatic Hepatitis toxic Hepatocellular injury Hepatotoxicity Hyperbilirubinaemia Hypertransaminasaemia Jaundice Liver injury Mixed liver injury myelos…
capecitabine	ü	ü	ü	ü	DPYD	IMMUNOMODULATORS AND ANTINEOPLASTICS	Antineoplastics and supportive medicines	ONCOLOGY - Early stage colon cancer − Early stage rectal cancer − Metastatic breast cancer − Metastatic colorectal cancer	Toxicity	Palmar-plantar erythrodysaesthesia syndrome diarrhoea Mucosal inflammation Cholestasis Hepatic cytolysis Hepatic failure Hepatic function abnormal Hepatitis Hepatitis cholestatic Hepatocellular injury Hepatotoxicity Hyperbilirubinaemia Jaundice Liver disorder Ocular icterus leukopenia myelosuppression nausea vomiting Renal failure Renal impairment Gingivitis pyrexia cerebellar ataxia thrombocytop…
carbamazepine	ü	ü	ü	ü	HLA-A, HLA-B	MEDICINES FOR MENTAL AND BEHAVIOURAL DISORDERS MEDICINES FOR DISEASES OF THE NERVOUS SYSTEM	Medicines for bipolar disorders Antiseizure medicines	Mood disorders Seizure disorders	Toxicity	Drug reaction with eosinophilia and systemic symptoms Pruritus Rash Rash erythematous Rash macular Rash maculo-papular Rash morbilliform Rash papular Rash pruritic Rash vesicular SJS-TEN overlap Stevens-Johnson syndrome Toxic epidermal necrolysis Skin disorder Urticaria Epilepsy Skin erosion Skin exfoliation Skin irritation Skin lesion Skin reaction
cisplatin			ü	ü	TPMT	IMMUNOMODULATORS AND ANTINEOPLASTICS	Antineoplastics and supportive medicines	ONCOLOGY (Peadiatric) neuroblastoma, osteogenic sarcoma, hepatoblastoma, retinoblastoma, ovarian germ cell tumours nasopharyngeal carcinoma.	Toxicity	sudden Hearing loss ototoxicity deafness Deafness bilateral Deafness unilateral Hypoacusis Tinnitus Neurosensory hypoacusis Ear pain
citalopram	ü			ü	CYP2C19	MEDICINES FOR MENTAL AND BEHAVIOURAL DISORDERS	Medicines for depressive disorders Medicines for anxiety disorders Medicines for obsessive compulsive disorders	Depressive dosorders Anxiety disorders Obsessive complusive disorders	Toxicity	Electrocardiogram QT prolonged Libido decreased Headache Dizziness Tremor Dry mouth Diarrhoea Constipation Nausea Vomiting Depression Suicidal behaviour Suicidal ideation Suicide attempt Depressed mood
citalopram	ü			ü	CYP2C19	MEDICINES FOR MENTAL AND BEHAVIOURAL DISORDERS	Medicines for depressive disorders Medicines for anxiety disorders Medicines for obsessive compulsive disorders	Depressive dosorders Anxiety disorders Obsessive complusive disorders	Efficacy	Drug ineffective Drug ineffective for unapproved indication Drug resistance Drug tolerance Treatment failure Therapeutic product effect decreased Therapeutic product effect incomplete Therapeutic product ineffective Therapeutic response decreased Therapy non-responder Treatment noncompliance
clomipramine	ü	ü		ü	CYP2C19, CYP2D6	MEDICINES FOR MENTAL AND BEHAVIOURAL DISORDERS	Medicines for obsessive compulsive disorders	Obsessive compulsive disorders	Toxicity	BluElectrocardiogram QT prolonged Libido decreased Headache Dizziness Tremor Dry mouth Diarrhoea Constipation Nausea Vomiting Depression Suicidal behaviour Suicidal ideation Suicide attempt Depressed mood
clomipramine	ü	ü		ü	CYP2C19, CYP2D6	MEDICINES FOR MENTAL AND BEHAVIOURAL DISORDERS	Medicines for obsessive compulsive disorders	Obsessive compulsive disorders	Efficacy	Drug ineffective Drug resistance Drug tolerance Treatment failure Treatment failure Treatment noncompliance Therapeutic product effect decreased Therapeutic product effect incomplete Therapeutic product ineffective Therapeutic response decreased Therapy non-responder
clopidogrel	ü	ü	ü	ü	CYP2C19	CARDIOVASCULAR MEDICINES	Antithrombotic medicines Anti-platelet medicines	Cerebrovascular accidentTransient ischaemic attacks (TIA) Percutaneous coronary interventions	Toxicity	Acute cardiac event Acute myocardial infarction Myocardial infarction Haemorrhagic stroke Haemorrhagic transformation stroke Ischaemic stroke Cardiac arrest Cardiac disorder Cardiac dysfunction Cardiac failure Cardiac failure chronic Coronary artery thrombosis Cerebrovascular accident Angina pectoris
clopidogrel	ü	ü	ü	ü	CYP2C19	CARDIOVASCULAR MEDICINES	Antithrombotic medicines Anti-platelet medicines	Cerebrovascular accidentTransient ischaemic attacks (TIA) Percutaneous coronary interventions	Efficacy	Drug ineffective Drug resistance Drug tolerance Drug effect less than expected Therapeutic product effect decreased Therapeutic product effect incomplete Therapeutic product ineffective Therapeutic response decreased Therapy non-responder Treatment failure Treatment noncompliance
codeine	ü	ü	ü	ü	CYP2D6 COMT, OPRM1	MEDICINES FOR PAIN AND PALLIATIVE CARE	Opioid analgesics	Moderate to severe Pain	Toxicity	respiratory depression hypoxia Sedation confusion Hypopnea respiratory parameter changes
codeine	ü	ü	ü	ü	CYP2D6 COMT, OPRM1	MEDICINES FOR PAIN AND PALLIATIVE CARE	Opioid analgesics	Moderate to severe Pain	efficacy	Drug ineffective Drug resistance Drug tolerance Drug effect less than expected Therapeutic product effect decreased Therapeutic product effect incomplete Therapeutic product ineffective Therapeutic response decreased Therapy non-responder Treatment failure Treatment noncompliance
dapsone	ü			ü	G6PD	ANTI-INFECTIVE MEDICINES	Antileprosy medicines	Leprosy	Toxicity	Anaemia Haemolytic anaemia Jaundice acholuric Jaundice hyperbilirubinemia Drug-induced liver injury Ocular icterus Hepatocellular injury
daunorubicin			ü	ü	RARG, SLC28A3, UGT1A6	IMMUNOMODULATORS AND ANTINEOPLASTICS	Antineoplastics and supportive medicines	Acute lymphoblastic leukaemia Acute myeloid leukaemia Acute promyelocytic leukaemia	Toxicity	Cardiac dysfunction Cardiotoxicity cardiac failure congestive cardiac failue Left ventricular dysfunction
doxorubicin			ü	ü	RARG, SLC28A3, UGT1A6	IMMUNOMODULATORS AND ANTINEOPLASTICS	Antineoplastics and supportive medicines Cytotoxic medicines	Acute lymphoblastic leukaemia Anaplastic large cell lymphoma Burkitt lymphoma Diffuse large B-cell lymphoma Early stage breast cancer Ewing sarcoma Follicular lymphoma Hodgkin lymphoma Kaposi sarcoma Metastatic breast cancer − Multiple myeloma − Nephroblastoma (Wilms tumour) − Osteosarcoma	Toxicity	Cardiac dysfunction Cardiotoxicity cardiac failure congestive cardiac failue Left ventricular dysfunction
efavirenz	ü	ü		ü	CYP2B6	ANTI-INFECTIVE MEDICINES	Antiviral medicines Antiretroviral medicines	HIV infection	Toxicity	Treatment noncompliance Abnormal sleep-related event Poor quality sleep Sleep disorder Somnolence Initial insomnia Insomnia Disturbance in attention Mental disorder Mood altered Mood swings Nervousness Neuropsychological symptoms Nightmare Psychotic behaviour Psychotic disorder Psychotic symptom Psychiatric symptom Acute psychosis Suicidal behaviour Suicidal ideation Suicide attempt Depression De…
escitalopram	ü			ü	CYP2C19	MEDICINES FOR MENTAL AND BEHAVIOURAL DISORDERS	Medicines for depressive disorders Medicines for anxiety disorders Medicines for obsessive compulsive disorders	Depressive dosorders Anxiety disorders Obsessive complusive disorders	Toxcity	Electrocardiogram QT prolonged Libido decreased Headache Dizziness Tremor Dry mouth Diarrhoea Constipation Nausea Vomiting Depression Suicidal behaviour Suicidal ideation Suicide attempt Depressed mood Depression suicidal Depressive symptom
escitalopram	ü			ü	CYP2C19	MEDICINES FOR MENTAL AND BEHAVIOURAL DISORDERS	Medicines for depressive disorders Medicines for anxiety disorders Medicines for obsessive compulsive disorders	Depressive dosorders Anxiety disorders Obsessive complusive disorders	Efficacy	Drug ineffective Drug resistance Drug tolerance Therapeutic product effect decreased Therapeutic product effect incomplete Therapeutic product ineffective Therapeutic response decreased Therapy non-responder Treatment failure Treatment noncompliance
flucytosine		ü		ü	DPYD	ANTI-INFECTIVE MEDICINES	Antifungal medicines	Fungal infection	Toxicity	leukopaenia, neutropaenia thrombocytopaenia Diarrhoea diarrhea Non infectious diarrhoea myelosuppression
fluorouracil	ü	ü	ü	ü	DPYD	IMMUNOMODULATORS AND ANTINEOPLASTICS	Antineoplastics and supportive medicines	Early stage colon cancer Early stage rectal cancer Metastatic breast cancer − Metastatic colorectal cancer	Toxicity	Palmar-plantar erythrodysaesthesia syndrome diarrhoea Mucosal inflammation Cholestasis Hepatic cytolysis Hepatic failure Hepatic function abnormal Hepatitis Hepatitis cholestatic Hepatocellular injury Hepatotoxicity Hyperbilirubinaemia Jaundice Liver disorder Ocular icterus leukopenia myelosuppression nausea vomiting Renal failure Renal impairment
fluvastatin	ü	ü		ü	SLCO1B1, CYP2C9	CARDIOVASCULAR MEDICINES	Lipid-lowering agents	High cholesterol	Toxicity	Arthralgia Arthritis Arthropathy Back disorder Back pain Bone disorder Bone pain Chondropathy Flank pain Groin pain Intervertebral disc disorder Intervertebral disc protrusion Joint swelling Limb discomfort Limb mass Mobility decreased Muscle atrophy Muscle discomfort Muscle fatigue Muscle spasms Muscle twitching Muscular weakness Musculoskeletal discomfort Musculoskeletal disorder Musculoskeleta…
fluvoxamine	ü			ü	CYP2D6	MEDICINES FOR MENTAL AND BEHAVIOURAL DISORDERS	Medicines for depressive disorders Medicines for anxiety disorders Medicines for obsessive compulsive disorders	Depressive dosorders Anxiety disorders Obsessive complusive disorders	Toxicity	Electrocardiogram QT prolonged Libido decreased Headache Dizziness Tremor Dry mouth Diarrhoea Constipation Nausea Vomiting Depression Suicidal behaviour Suicidal ideation Suicide attempt Depressed mood
fluvoxamine	ü			ü	CYP2D6	MEDICINES FOR MENTAL AND BEHAVIOURAL DISORDERS	Medicines for depressive disorders Medicines for anxiety disorders Medicines for obsessive compulsive disorders	Depressive dosorders Anxiety disorders Obsessive complusive disorders	Ineffective	Drug ineffective Drug resistance Drug tolerance Therapeutic product effect decreased Therapeutic product effect delayed Therapeutic product effect incomplete Therapeutic product ineffective Therapeutic response decreased Therapy non-responder Treatment failure Treatment noncompliance
gentamicin	ü			ü	MT-RNR1	ANTI-INFECTIVE MEDICINES	Antibacterial	Acute bacterial meningitis in neonates − Community acquired pneumonia (severe) − Complicated intraabdominal infections − Complicated severe acute malnutrition − Sepsis in neonates and children − Gonorrhoea − Surgical prophylaxis	Toxicity	sudden Hearing loss ototoxicity deafness Deafness bilateral Deafness neurosensory Deafness unilateral Hypoacusis Tinnitus Neurosensory hypoacusis Ear pain Vertigo Vertigo positional
haloperidol		ü		ü	CYP2D6	MEDICINES FOR PAIN AND PALLIATIVE CARE MEDICINES FOR MENTAL AND BEHAVIOURAL DISORDERS	Medicines for other common symptoms in palliative care Medicines for psychotic disorders+D27	Psychosis Palliative care	Toxcity	Neuroleptic malignant syndrome Muscle rigidity Muscle spasms Muscle tightness Muscle twitching Akathisia parkinsonism Dyskinesia Extrapyramidal disorder Bradykinesia Akinesia Hyperkinesia Dystonia Dystonic tremor Tardive dyskinesia Tremor Musculoskeletal stiffness Nausea Vomiting Electrocardiogram QT prolonged International normalised ratio increased hypotension Tachycardia Arrhythmia Sedation So…
haloperidol		ü		ü	CYP2D6	MEDICINES FOR PAIN AND PALLIATIVE CARE MEDICINES FOR MENTAL AND BEHAVIOURAL DISORDERS	Medicines for other common symptoms in palliative care Medicines for psychotic disorders+D27	Psychosis Palliative care	Efficacy	Drug ineffective Drug resistance Drug tolerance Therapeutic product effect decreased Therapeutic product effect incomplete Therapeutic product ineffective Therapeutic response decreased Therapy non-responder Treatment failure Treatment noncompliance
halothane	ü			ü	CACNA1S	Anaesthetics, preoperative medicines and medical gases	General anaesthetics Inhalational medicines	ANAESTHESIA	Toxicity	Hyperthermia Malignant Hyperpyrexia malignant Fever malignant Malignant hyperpyrexia Tachycardia Muscle rigidity
ibuprofen	ü			ü	CYP2C9	MEDICINES FOR PAIN AND PALLIATIVE CARE ANTIMIGRAINE MEDICINES DENTAL MEDICINES AND PREPARATIONS	Non-opioids and non-steroidal anti-inflammatory medicines (NSAIMs)	Acute migraine care	Toxicity	Gastrointestinal disorder Gastritis Gastrointestinal haemorrhage Gastric haemorrhage Upper gastrointestinal haemorrhage Hypertension Hypertensive crisis myocardial infarction arrhythmias sudden cardiac death Cardiac disorder Creatinine renal clearance decreased Acute kidney injury Anuria Bladder dilatation Bladder pain Chromaturia Chronic kidney disease Dysuria Glomerulonephritis Nephritis Nephro…
irinotecan		ü	ü	ü	UGT1A1	IMMUNOMODULATORS AND ANTINEOPLASTICS	Antineoplastics and supportive medicines	ONCOLOGY -Metastatic colorectal cancer -Nephroblastoma (Wilms tumour) -Rhabdomyosarcoma	Toxicity	neutropenia myelosuppression arrhythmia leucopenia thrombocytopenia Diarrhoea White blood cell count decreased
isoflurane	ü			ü	CACNA1S	Anaesthetics, preoperative medicines and medical gases	General anaesthetics Inhalational medicines	ANAESTHESIA	Toxicity	Hyperthermia Malignant Hyperpyrexia malignant Fever malignant Malignant hyperpyrexia Tachycardia
kanamycin	ü			ü	MT-RNR1	ANTI-INFECTIVE MEDICINES	Antibacterial	Multi-drug resistant Mycobacterium tuberculosis	Toxicity	Auditory disorder Deafness Deafness bilateral Deafness neurosensory Deafness unilateral Dysacusis Ear disorder Ear pain Hyperacusis Hypoacusis Ototoxicity Sudden hearing loss Tinnitus vertigo Vertigo positional
lamotrigine		ü		ü	HLA-B	MEDICINES FOR DISEASES OF THE NERVOUS SYSTEM	Antiseizure medicines	Seizure disorders	Toxicity	Drug reaction with eosinophilia and systemic symptoms Pruritus Rash Rash erythematous Rash macular Rash maculo-papular Rash morbilliform Rash papular Rash pruritic Rash vesicular SJS-TEN overlap Stevens-Johnson syndrome Toxic epidermal necrolysis Skin disorder Epilepsy
lovastatin	ü			ü	SLCO1B1,	CARDIOVASCULAR MEDICINES	Lipid-lowering agents	High cholesterol	Toxicity	Arthralgia Arthritis Arthropathy Back disorder Back pain Bone disorder Bone pain Chondropathy chest pain Flank pain Groin pain Intervertebral disc disorder Intervertebral disc protrusion Joint swelling Limb discomfort Limb mass Mobility decreased Muscle atrophy Muscle discomfort Muscle fatigue Muscle spasms Muscle twitching Muscular weakness Musculoskeletal discomfort Musculoskeletal disorder Mus…
mercaptopurine	ü	ü	ü	ü	NUDT15, TPMT	IMMUNOMODULATORS AND ANTINEOPLASTICS	Antineoplastics and supportive medicines	ONCOLOGY -Acute lymphoblastic leukaemia − Acute promyelocytic leukaemia − Anaplastic large cell lymphoma − Burkitt lymphoma − Early stage breast cancer − Gestational trophoblastic neoplasia − Langerhans cell histiocytosis − Osteosarcoma	Toxicity	Acute hepatic failure Cholangitis Cholecystitis chronic Cholestasis Drug-induced liver injury Gallbladder disorder Hepatic cytolysis Hepatic failure Hepatic fibrosis Hepatic function abnormal Hepatic necrosis Hepatitis Hepatitis acute Hepatitis cholestatic Hepatitis toxic Hepatocellular injury Hepatotoxicity Hyperbilirubinaemia Hypertransaminasaemia Jaundice Liver injury Mixed liver injury myelos…
metoprolol		ü		ü	CYP2D6	CARDIOVASCULAR MEDICINES	Antianginal medicines Antiarrhythmic medicines Antihypertensive medicines Medicines used in heart failure	Angina Hypertension Cardiac failure Cardiac arrhythmias	Toxcity	bradycardia Peripheral coldness
metoprolol		ü		ü	CYP2D6	CARDIOVASCULAR MEDICINES	Antianginal medicines Antiarrhythmic medicines Antihypertensive medicines Medicines used in heart failure	Angina Hypertension Cardiac failure Cardiac arrhythmias	Efficacy	Drug ineffective Drug effect less than expected Drug resistance Drug tolerance Therapeutic product effect decreased Therapeutic product effect incomplete Therapeutic product ineffective Therapeutic response decreased Therapy non-responder Treatment failure Treatment noncompliance
nitrofurantoin	ü			ü	G6PD	ANTI-INFECTIVE MEDICINES	Antibacterial	Lower urinary tract infections	Toxicity	acute hemolytic anemia hemolysis Anaemia
omeprazole	ü	ü		ü	CYP2C19	GASTROINTESTINAL MEDICINES	Antiulcer medicines	Gastric ulcers Reflux disease	Toxicity	fracture Clostridium difficile infection Helicobacter infection Gastroenteritis Gastroenteritis viral Gastrointestinal infection Lower respiratory tract infection Respiratory tract infection cough Dyspnoea Asthma Hypokalaemia Hypomagnesaemia Tubulointerstitial nephritis Vitamin B-12 deficiency
omeprazole	ü	ü		ü	CYP2C19	GASTROINTESTINAL MEDICINES	Antiulcer medicines	Gastric ulcers Reflux disease	Efficacy	Drug ineffective Drug resistance Drug tolerance Therapeutic product effect decreased Therapeutic product effect incomplete Therapeutic product ineffective Therapeutic response decreased Therapy non-responder Therapy partial responder Treatment failure Treatment noncompliance
ondansetron	ü			ü	CYP2D6	GASTROINTESTINAL MEDICINES MEDICINES FOR PAIN AND PALLIATIVE CARE DENTAL MEDICINES AND PREPARATIONS	Antiulcer medicines Medicines for other common symptoms in palliative care	Anti-emetic	Efficacy	Drug ineffective Drug resistance Drug tolerance Therapeutic product effect decreased Therapeutic product effect incomplete Therapeutic product ineffective Therapeutic response decreased Therapy non-responder Treatment failure Treatment noncompliance
paromomycin		ü		ü	MT-RNR1	ANTI-INFECTIVE MEDICINES	Antiprotozoal medicines Antileishmaniasis medicines	Leishmaniasis	Toxicity	Hearing loss ototoxicity deafness Sudden hearing loss Deafness bilateral Deafness neurosensory Deafness unilateral Vestibular disorder Hypoacusis vertigo Vertigo positional
paroxetine	ü	ü		ü	CYP2D6	MEDICINES FOR MENTAL AND BEHAVIOURAL DISORDERS	Medicines for mood Medicines for depressive disorders Medicines for anxiety disorders Medicines for obsessive compulsive disorders	Major depression disorder Anxiety disorders Obsessive compulsive disorders	Toxicity	Electrocardiogram QT prolonged Libido decreased Headache Dizziness Tremor Dry mouth Diarrhoea Constipation Nausea Vomiting Depression Suicidal behaviour Suicidal ideation Suicide attempt Depressed mood
paroxetine	ü	ü		ü	CYP2D6	MEDICINES FOR MENTAL AND BEHAVIOURAL DISORDERS	Medicines for mood Medicines for depressive disorders Medicines for anxiety disorders Medicines for obsessive compulsive disorders	Major depression disorder Anxiety disorders Obsessive compulsive disorders	Efficacy	Drug ineffective Drug resistance Drug tolerance Therapeutic product effect decreased Therapeutic product effect delayed Therapeutic product effect incomplete Therapeutic product ineffective Therapeutic response decreased Therapy non-responder Treatment failure Treatment noncompliance
phenytoin	ü	ü		ü	CYP2C9, HLA-B	MEDICINES FOR DISEASES OF THE NERVOUS SYSTEM	Antiseizure medicines	Seizure dosorders	Toxicity	Stevens-Johnson syndrome (SJS) toxic epidermal necrolysis (TEN) Hypersensitivity Drug hypersensitivity hepatic toxicity Hepatotoxicity Liver injury leukopenia pancytopenia Suicide ideation/behavior
phenytoin	ü	ü		ü	CYP2C9, HLA-B	MEDICINES FOR DISEASES OF THE NERVOUS SYSTEM	Antiseizure medicines	Seizure dosorders	Efficacy	Drug ineffective Drug resistance Drug tolerance Therapeutic product effect decreased Therapeutic product effect incomplete Therapeutic product ineffective Therapeutic response decreased Therapy non-responder Treatment failure Treatment noncompliance
pravastatin	ü			ü	SLCO1B1	CARDIOVASCULAR MEDICINES	Lipid-lowering agents	High cholesterol	Toxicity	Arthralgia Arthritis Arthropathy Back disorder Back pain Bone disorder Bone pain Chondropathy Flank pain Groin pain Intervertebral disc disorder Intervertebral disc protrusion Joint swelling Limb discomfort Limb mass Mobility decreased Muscle atrophy Muscle discomfort Muscle fatigue Muscle spasms Muscle twitching Muscular weakness Musculoskeletal discomfort Musculoskeletal disorder Musculoskeleta…
primaquine	ü			ü	G6PD	ANTI-INFECTIVE MEDICINES	Antimalarial medicines	Malaria	Toxicity	hemolytic anemia
rasburicase	ü			ü	G6PD	IMMUNOMODULATORS AND ANTINEOPLASTICS	Antineoplastics and supportive medicines	Tumour lysis syndrome	Toxicity	Haemolytic anaemia Anaemia
rasburicase	ü			ü	G6PD	IMMUNOMODULATORS AND ANTINEOPLASTICS	Antineoplastics and supportive medicines	Tumour lysis syndrome	Efficacy	Drug ineffective Drug resistance Drug tolerance Therapeutic product effect decreased Therapeutic product effect incomplete Therapeutic product ineffective Therapeutic response decreased Therapy non-responder Treatment failure Treatment noncompliance
ribavirin	ü	ü		ü	IFNL3	ANTI-INFECTIVE MEDICINES	Antivirals	Viral haemorrhagic fevers Hepatitis C infection	Efficacy	Drug ineffective Drug resistance Drug tolerance Therapeutic product effect decreased Therapeutic product effect incomplete Therapeutic product ineffective Therapeutic response decreased Therapy non-responder Treatment failure Treatment noncompliance
risperidone		ü		ü	CYP2D6	MEDICINES FOR MENTAL AND BEHAVIOURAL DISORDERS	Medicines for psychotic disorders	Psychosis	Toxicity	Neuroleptic malignant syndrome Muscle rigidity Muscle spasms Muscle tightness Muscle twitching Akathisia parkinsonism Dyskinesia Extrapyramidal disorder Bradykinesia Akinesia Hyperkinesia Dystonia Dystonic tremor Tardive dyskinesia Tremor Musculoskeletal stiffness Nausea Vomiting Electrocardiogram QT prolonged International normalised ratio increased hypotension Tachycardia Arrhythmia Sedation So…
risperidone		ü		ü	CYP2D6	MEDICINES FOR MENTAL AND BEHAVIOURAL DISORDERS	Medicines for psychotic disorders	Psychosis	Efficacy	Drug ineffective Drug resistance Drug tolerance Therapeutic product effect decreased Therapeutic product effect incomplete Therapeutic product ineffective Therapeutic response decreased Therapy non-responder Treatment failure Treatment noncompliance
sertraline	ü	ü		ü	CYP2B6, CYP2C19	MEDICINES FOR MENTAL AND BEHAVIOURAL DISORDERS	Medicines for depressive disorders Medicines for anxiety disorders Medicines for obsessive compulsive disorders	Depressive disorders Anxiety disorders Obsessive compulsive disorders	Toxicity	Electrocardiogram QT prolonged Libido decreased Headache Dizziness Tremor Dry mouth Diarrhoea Constipation Nausea Vomiting Depression Suicidal behaviour Suicidal ideation Suicide attempt Suicide threat Depressed mood Depression suicidal
sertraline	ü	ü		ü	CYP2B6, CYP2C19	MEDICINES FOR MENTAL AND BEHAVIOURAL DISORDERS	Medicines for depressive disorders Medicines for anxiety disorders Medicines for obsessive compulsive disorders	Depressive disorders Anxiety disorders Obsessive compulsive disorders	Efficacy	Drug ineffective Drug resistance Drug tolerance Therapeutic product effect decreased Therapeutic product effect incomplete Therapeutic product ineffective Therapeutic response decreased Therapy non-responder Treatment failure Treatment noncompliance
sevoflurane	ü			ü	CACNA1S RYR1	ANAESTHETICS, PREOPERATIVE MEDICINES AND MEDICAL GASES	General anaesthetics Inhalational medicines	ANAESTHESIA	Toxicity	Hyperthermia Malignant Hyperpyrexia malignant Fever malignant Malignant hyperpyrexia
simvastatin	ü	ü	ü	ü	SLCO1B1	CARDIOVASCULAR MEDICINES	Lipid-lowering agents	High cholesterol	Toxicity	Arthralgia Arthritis Arthropathy Back disorder Back pain Bone disorder Bone pain Chondropathy Flank pain Groin pain Intervertebral disc disorder Intervertebral disc protrusion Joint swelling Limb discomfort Limb mass Mobility decreased Muscle atrophy Muscle discomfort Muscle fatigue Muscle spasms Muscle twitching Muscular weakness Musculoskeletal discomfort Musculoskeletal disorder Musculoskeleta…
tacrolimus	ü	ü	ü	ü	CYP3A5	IMMUNOMODULATORS AND ANTINEOPLASTICS	Immunomodulators for non-malignant disease	Organ transplant	Efficacy	Drug ineffective Drug resistance Drug tolerance Therapeutic product effect decreased Therapeutic product effect incomplete Therapeutic product ineffective Therapeutic response decreased Therapy non-responder Treatment failure Treatment noncompliance
tamoxifen	ü	ü	ü	ü	CYP2D6	IMMUNOMODULATORS AND ANTINEOPLASTICS	Antineoplastics and supportive medicines Hormones and antihormones	Breast cancer	Efficacy	Drug ineffective Drug resistance Drug tolerance Treatment failure Therapeutic product effect decreased Therapeutic product effect incomplete Therapeutic product ineffective Therapeutic response decreased Therapy non-responder Treatment failure Treatment noncompliance
tramadol	ü	ü		ü	CYP2D6	MEDICINES FOR PAIN AND PALLIATIVE CARE	Opioid analgesics	Moderate to Severe Pain	Toxicity	Respiratory arrest Respiratory depression Respiratory distress Respiratory failure Dyspnoea Dyspnoea at rest Respiratory parameter changes Acute respiratory distress syndrome hypoxia Irregular breathing sleepiness Sleep disorder confusion Confusional state Hypopnea Cholestasis Liver injury Acute hepatic failure Hepatic necrosis hepatotoxicity Hepatic function abnormal Jaundice Liver disorder Live…
tramadol	ü	ü		ü	CYP2D6	MEDICINES FOR PAIN AND PALLIATIVE CARE	Opioid analgesics	Moderate to Severe Pain	Efficacy	Drug ineffective Drug resistance Drug tolerance Therapeutic product effect decreased Therapeutic product effect incomplete Therapeutic product ineffective Therapeutic response decreased Therapy non-responder Treatment failure Treatment noncompliance
tropisetron	ü			ü	CYP2D6	GASTROINTESTINAL MEDICINES MEDICINES FOR PAIN AND PALLIATIVE CARE	Antiemetic medicines Medicines for other common symptoms in palliative care	Anti-emetics	Efficacy	Drug ineffective Drug resistance Drug tolerance Therapeutic product effect decreased Therapeutic product effect incomplete Therapeutic product ineffective Therapeutic response decreased Therapy non-responder Treatment failure Treatment noncompliance
voriconazole	ü	ü		ü	CYP2C19	ANTI-INFECTIVE MEDICINES	Antifungal medicines	Aspergillosis	Toxicity	Cholestasis Cholestatic liver injury Hepatitis cholestatic Hepatocellular injury Hepatotoxicity Hyperbilirubinaemia Liver injury Hallucination Hallucination, auditory Hallucination, visual Hallucinations, mixed Illusion other neurologic disorders
voriconazole	ü	ü		ü	CYP2C19	ANTI-INFECTIVE MEDICINES	Antifungal medicines	Aspergillosis	Efficacy	Drug ineffective Drug resistance Drug tolerance Treatment failure Therapeutic product effect decreased Therapeutic product effect incomplete Therapeutic product ineffective Therapeutic response decreased Therapy non-responder Treatment failure Treatment noncompliance
warfarin	ü	ü	ü	ü	CYP2C9, CYP4F2, VKORC1	MEDICINES AFFECTING THE BLOOD	Medicines affecting coagulation	Venous thromboembolism	Toxicity	Gingival bleeding Haematemesis Haematochezia Diarrhoea haemorrhagic Melaena Mouth haemorrhage Lip haemorrhage Ear haemorrhage Rectal haemorrhage gastrointestinal haemorrhage Upper gastrointestinal haemorrhage Superficial vein thrombosis Thrombosis Intracranial haematoma Intraventricular haemorrhage Ovarian haematoma Haematoma Haemorrhage Pulmonary haemorrhage Haemothorax Epistaxis Haemoptysis Vag…
warfarin	ü	ü	ü	ü	CYP2C9, CYP4F2, VKORC1	MEDICINES AFFECTING THE BLOOD	Medicines affecting coagulation	Venous thromboembolism	Efficacy	Drug ineffective Drug resistance Drug tolerance Therapeutic product effect decreased Therapeutic product effect incomplete Therapeutic product ineffective Therapeutic response decreased Therapy non-responder Treatment failure Treatment noncompliance
