# Supplementary material for: The Burden of Adverse Drug Reactions in Africa in the Context of Pharmacogenetics‐Based Clinical Guidelines
Source: Clin Pharmacol Ther. 2026 Apr 3;119(5):1382–90. doi: 10.1002/cpt.70269 (PMC13083364; doi:10.1002/cpt.70269)
Supplement: Supplementary file 2 — Table S2. Analysis of total ADRs showing number of reports per region and % relative to each region per drug in the TALAGH ADR dataset. [file CPT-119-1382-s002.xlsx]

## Sheet: Sheet1
	TOTAL No. of reports	% reports from each region			TOTAL No. of reports	% reports from each region			TOTAL No. of reports	% reports from each region			TOTAL No. of reports	% reports from each region			TOTAL No. of reports	% reports from each region			TOTAL No. of reports	% reports from each region
Abacavir	5188			Cisplatin	118475			Flucytosine	895			Kanamycin	7586			Phenytoin	43782			Tacrolimus	92022
Africa	772	14.8805		Africa	1197	1.01035		Africa	50	5.58659		Africa	1387	18.2837		Africa	606	1.38413		Africa	693	0.753081
Americas	2016	38.8589		Americas	13007	10.9788		Americas	246	27.486		Americas	511	6.73609		Americas	16920	38.646		Americas	44088	47.9103
Asia	1134	21.8581		Asia	88908	75.0443		Asia	291	32.514		Asia	5037	66.3986		Asia	22243	50.804		Asia	23336	25.3592
Europe	1232	23.7471		Europe	14838	12.5243		Europe	282	31.5084		Europe	641	8.44978		Europe	3611	8.24768		Europe	22864	24.8462
Oceania	34	0.655359		Oceania	525	0.443135		Oceania	26	2.90503		Oceania	10	0.131822		Oceania	402	0.918186		Oceania	1041	1.13125
Allopurinol	136349			Citalopram	93715			Fluorouracil	104093			Lamotrigine	80236			Plazomicin	12			Tamoxifen	21307
Africa	1150	0.843424		Africa	312	0.329149		Africa	1162	1.11631		Africa	660	0.822573		Africa	0	0		Africa	336	1.57695
Americas	57163	41.924		Americas	53358	56.2907		Americas	17305	16.6246		Americas	46132	57.4954		Americas	9	75		Americas	7645	35.8802
Asia	21778	15.9722		Asia	611	0.644583		Asia	57151	54.9038		Asia	8558	10.666		Asia	0	0		Asia	3353	15.7366
Europe	53917	39.5434		Europe	38515	40.6319		Europe	27869	26.7732		Europe	23966	29.8694		Europe	3	25		Europe	9539	44.7693
Oceania	2341	1.71692		Oceania	919	0.969512		Oceania	606	0.582172		Oceania	920	1.14662		Oceania	0	0		Oceania	434	2.03689
Amikacin	27381			Clomipramine	6522			Fluvastatin	6542			Lovastatin	20690			Pravastatin	73470			Tramadol	285602
Africa	447	1.63252		Africa	93	1.42594		Africa	25	0.382146		Africa	8	0.038666		Africa	24	0.0326664		Africa	1647	0.576677
Americas	7824	28.5746		Americas	1277	19.5799		Americas	849	12.9777		Americas	17683	85.4664		Americas	49478	67.3445		Americas	122711	42.9657
Asia	14170	51.7512		Asia	813	12.4655		Asia	1809	27.6521		Asia	1998	9.65684		Asia	6931	9.43378		Asia	112691	39.4574
Europe	4832	17.6473		Europe	4266	65.4094		Europe	3853	58.8964		Europe	996	4.81392		Europe	16692	22.7195		Europe	47105	16.4932
Oceania	108	0.394434		Oceania	73	1.11929		Oceania	6	0.0917151		Oceania	5	0.0241663		Oceania	345	0.469579		Oceania	1448	0.506999
Amitryptiline	93263			Clopidogrel	170724			Fluvoxamine	6030			Mercaptopurine	14605			Quetiapine	101841			Tropisetron	1729
Africa	1044	1.12		Africa	1842	1.07893		Africa	18	0.298507		Africa	95	0.650462		Africa	389	0.381968		Africa	0	0
Americas	38246	41.01		Americas	73922	43.2991		Americas	2276	37.7446		Americas	8692	59.5139		Americas	47845	46.9801		Americas	6	0.347021
Asia	11004	11.8		Asia	39119	22.9136		Asia	1889	31.3267		Asia	1828	12.5163		Asia	19879	19.5196		Asia	1512	87.4494
Europe	41366	44.35		Europe	54516	31.9322		Europe	1593	26.4179		Europe	3733	25.5597		Europe	32010	31.4313		Europe	151	8.73337
Oceania	1603	1.72		Oceania	1325	0.776106		Oceania	254	4.21227		Oceania	257	1.75967		Oceania	1718	1.68694		Oceania	60	3.47021
Aripiprazole	79020			Codeine	36236			Gentamicin	21212			Metoprolol	269277			Rasburicase	1590			Voriconazole	21111
Africa	110	0.139205		Africa	42	0.115907		Africa	1267	5.97303		Africa	218	0.0809575		Africa	1	0.0628931		Africa	144	0.682109
Americas	48561	61.4541		Americas	13474	37.184		Americas	5211	24.5663		Americas	194326	72.1658		Americas	530	33.3333		Americas	7305	34.6028
Asia	10666	13.4978		Asia	7259	20.0326		Asia	8033	37.8701		Asia	13851	5.14377		Asia	158	9.93711		Asia	8255	39.1028
Europe	18804	23.7965		Europe	14842	40.9593		Europe	6152	29.0025		Europe	57851	21.4838		Europe	817	51.3836		Europe	5139	24.3428
Oceania	879	1.11238		Oceania	619	1.70825		Oceania	549	2.58816		Oceania	3031	1.12561		Oceania	84	5.28302		Oceania	268	1.26948
Atazanavir	8841			Dapsone	8065			Haloperidol	34054			Nitrofurantoin	30766			Ribavirin	81204			Warfarin	175060
Africa	455	5.14648		Africa	173	2.14507		Africa	1186	3.4827		Africa	219	0.711825		Africa	2746	3.38161		Africa	1014	0.57923
Americas	3878	43.8638		Americas	4365	54.1228		Americas	11920	35.0032		Americas	13397	43.5448		Americas	42663	52.5381		Americas	101376	57.9093
Asia	1204	13.6184		Asia	2409	29.8698		Asia	10316	30.2931		Asia	1823	5.92537		Asia	22219	27.362		Asia	25958	14.8281
Europe	3268	36.9641		Europe	943	11.6925		Europe	10284	30.1991		Europe	15033	48.8624		Europe	13285	16.36		Europe	45041	25.7289
Oceania	36	0.407194		Oceania	175	2.16987		Oceania	348	1.02191		Oceania	294	0.9556		Oceania	291	0.358357		Oceania	1671	0.95453
Atorvastatin	433197			Daunorubicin	9752			Halothane	345			Omeprazole	403878			Risperidone	107083
Africa	3134	0.723458		Africa	70	0.717801		Africa	238	68.9855		Africa	2369	0.586563		Africa	1018	0.950664
Americas	216273	49.9249		Americas	3289	33.7264		Americas	42	12.1739		Americas	238736	59.1109		Americas	59315	55.3916
Asia	67661	15.619		Asia	3970	40.7096		Asia	26	7.53623		Asia	39158	9.6955		Asia	25940	24.2242
Europe	141511	32.6667		Europe	2303	23.6157		Europe	25	7.24638		Europe	121271	30.0266		Europe	19917	18.5996
Oceania	4618	1.06603		Oceania	120	1.23052		Oceania	14	4.05797		Oceania	2344	0.580373		Oceania	893	0.833933
Azathioprine	54571			Doxorubicin	98264			Ibuprofen	274162			Ondansetron	162470			Sertraline	150672
Africa	707	1.29556		Africa	1941	1.97529		Africa	2410	0.879042		Africa	749	0.461008		Africa	431	0.286052
Americas	24327	44.5786		Americas	29574	30.0965		Americas	129840	47.3589		Americas	114960	70.7577		Americas	86927	57.6929
Asia	7444	13.6409		Asia	48735	49.596		Asia	65101	23.7454		Asia	22937	14.1177		Asia	7071	4.69298
Europe	20932	38.3574		Europe	16714	17.0093		Europe	74721	27.2543		Europe	21908	13.4843		Europe	54572	36.2191
Oceania	1161	2.1275		Oceania	1300	1.32297		Oceania	2090	0.762323		Oceania	1916	1.17929		Oceania	1671	1.10903
Capecitabine	79111			Efavirenz	26208			Irinotecan	50807			Paromomycin	163			Sevoflurane	5967
Africa	1022	1.29186		Africa	6511	24.8436		Africa	257	0.505836		Africa	4	2.45399		Africa	85	1.4245
Americas	38011	48.0477		Americas	5762	21.9857		Americas	8332	16.3993		Americas	52	31.9018		Americas	1651	27.6688
Asia	25547	32.2926		Asia	11387	43.4486		Asia	28866	56.815		Asia	9	5.52147		Asia	2528	42.3663
Europe	14151	17.8875		Europe	2523	9.62683		Europe	13053	25.6913		Europe	95	58.2822		Europe	1585	26.5628
Oceania	380	0.480338		Oceania	25	0.0953907		Oceania	299	0.588502		Oceania	3	1.84049		Oceania	118	1.97754
Carbamazepine	55556			Escitalopram	109259			Isoflurane	841			Paroxetine	55533			Simvastatin	199528
Africa	1937	3.48657		Africa	603	0.5519		Africa	38	4.51843		Africa	184	0.331335		Africa	1361	0.68211
Americas	18989	34.1799		Americas	61441	56.2343		Americas	504	59.9287		Americas	27871	50.1882		Americas	93670	46.9458
Asia	17581	31.6455		Asia	12386	11.3364		Asia	135	16.0523		Asia	4852	8.73715		Asia	27469	13.767
Europe	16334	29.401		Europe	33490	30.6519		Europe	139	16.5279		Europe	22191	39.96		Europe	75639	37.909
Oceania	715	1.28699		Oceania	1339	1.22553		Oceania	25	2.97265		Oceania	435	0.783318		Oceania	1389	0.696143
