# Supplementary material for: The Burden of Adverse Drug Reactions in Africa in the Context of Pharmacogenetics‐Based Clinical Guidelines
Source: Clin Pharmacol Ther. 2026 Apr 3;119(5):1382–90. doi: 10.1002/cpt.70269 (PMC13083364; doi:10.1002/cpt.70269)
Supplement: Supplementary file 3 — Table S3. Analysis of DGI associated ADRs. [file CPT-119-1382-s003.xlsx]

## Sheet: Ordered by number of DGI ADR 
Drug	Toxicity	Efficacy	Total no. of reports	No. DGI ADRs (Toxicity)	No. DGI ADRs (Efficacy)	Total number of DGI ADRs	DGI ADRs % (Toxicity)	DGI ADRs % (Efficacy)	DGI ADRs % total
Efavirenz	Toxicity		6511	2506	0	2506	38.5	0	38.5
Carbamazepine	Toxicity		1937	1353	0	1353	69.9	0	69.9
Capecitabine	Toxicity		1022	740	0	740	72.4	0	72.4
Haloperidol	Toxicity	Efficacy	1186	643	15	658	54.2	1.3	55.5
Kanamycin	Toxicity		1387	612		612	44.1	0	44.1
Risperidone	Toxicity	Efficacy	1018	449	34	483	44.1	3.3	47.4
Fluorouracil	Toxicity		1162	478		478	41.1	0	41.1
Atorvastatin	Toxicity		3134	359	0	359	11.5	0	11.5
Warfarin	Toxicity	Efficacy	1014	297	52	349	29.3	5.1	34.4
Amitriptyline	Toxicity	Efficacy	1044	259	38	297	24.8	3.6	28.4
Lamotrigine	Toxicity		660	280		280	42.4	0	42.4
Simvastatin	Toxicity		1361	271		271	19.9	0	19.9
Escitalopram	Toxicity	Efficacy	603	193	45	238	32	7.5	39.5
Omeprazole	Toxicity	Efficacy	2369	156	60	216	6.6	2.5	9.1
Azathioprine	Toxicity		707	215	0	215	30.4	0	30.4
Clopidogrel	Toxicity	Efficacy	1842	94	103	197	5.1	5.6	10.7
Ribavirin		Efficacy	2746		190	190	0	6.9	6.9
Ibuprofen	Toxicity		2410	175		175	7.3	0	7.3
Allopurinol	Toxicity		1150	168		168	14.6	0	14.6
Sertraline	Toxicity	Efficacy	431	113	25	138	26.2	5.8	32
Tramadol	Toxicity	Efficacy	1647	113	24	137	6.9	1.5	8.3
Atazanavir	Toxicity		455	124	0	124	27.3	0	27.3
Halothane	Toxicity		238	114		114	47.9	0	47.9
Irinotecan	Toxicity		257	97		97	37.7	0	37.7
Gentamicin	Toxicity		1267	95		95	7.5	0	7.5
Paroxetine	Toxicity	Efficacy	184	66	9	75	35.9	4.9	40.8
Amikacin	Toxicity		447	68		68	15.2	0	15.2
Citalopram	Toxicity	Efficacy	312	53	12	65	17	3.8	20.8
Aripiprazole	Toxicity	Efficacy	110	48	8	56	43.6	7.3	50.9
Phenytoin	Toxicity		606	36	6	42	5.9	1	6.9
Mercaptopurine	Toxicity		95	32		32	33.7	0	33.7
Tacrolimus		Efficacy	693		30	30	0	4.3	4.3
Voriconazole	Toxicity	Efficacy	144	22	7	29	15.3	4.9	20.1
Cisplatin	Toxicity		1197	26	0	26	2.2	0	2.2
Abacavir	Toxicity		772	22	0	22	2.8	0	2.8
Clomipramine	Toxicity	Efficacy	93	19	1	20	20.4	1.1	21.5
Metoprolol	Toxicity	Efficacy	218	7	13	20	3.2	6	9.2
Doxorubicin	Toxicity		1941	19	0	19	1	0	1
Ondansetron		Efficacy	749		14	14	0	1.9	1.9
Tamoxifen		Efficacy	336		12	12	0	3.6	3.6
Dapsone	Toxicity		173	10	0	10	5.8	0	5.8
Fluvoxamine	Toxicity		18	5		5	27.8	0	27.8
Fluvastatin	Toxicity		25	4		4	16	0	16
Primaquine	Toxicity		88	4		4	4.5	0	4.5
Isoflurane	Toxicity		38	3		3	7.9	0	7.9
Lovastatin	Toxicity		8	3		3	37.5	0	37.5
Pravastatin	Toxicity		24	3		3	12.5	0	12.5
Codeine	Toxicity	Efficacy	42	2	0	2	4.8	0	4.8
Nitrofurantoin	Toxicity		219	2		2	0.9	0	0.9
Rasburicase	Toxicity		1	1		1	100	0	100
Daunorubicin	Toxicity		70	0	0	0	0	0	0
Flucytosine	Toxicity		50	0	0	0	0	0	0
paromomycin	Toxicity		4	0		0	0	0	0
Sevoflurane	Toxicity		85	0		0	0	0	0

## Sheet: Ordered by DGI ADR % 
Drug	Toxicity	Efficacy	Total no. of reports	No. DGI ADRs (Toxicity)	No. DGI ADRs (Efficacy)	Total number of DGI ADRs	DGI ADRs % (Toxicity)	DGI ADRs % (Efficacy)	DGI ADRs % total
Rasburicase	Toxicity		1	1		1	100	0	100
Capecitabine	Toxicity		1022	740	0	740	72.4	0	72.4
Carbamazepine	Toxicity		1937	1353	0	1353	69.9	0	69.9
Haloperidol	Toxicity	Efficacy	1186	643	15	658	54.2	1.3	55.5
Aripiprazole	Toxicity	Efficacy	110	48	8	56	43.6	7.3	50.9
Halothane	Toxicity		238	114		114	47.9	0	47.9
Risperidone	Toxicity	Efficacy	1018	449	34	483	44.1	3.3	47.4
Kanamycin	Toxicity		1387	612		612	44.1	0	44.1
Lamotrigine	Toxicity		660	280		280	42.4	0	42.4
Fluorouracil	Toxicity		1162	478		478	41.1	0	41.1
Paroxetine	Toxicity	Efficacy	184	66	9	75	35.9	4.9	40.8
Escitalopram	Toxicity	Efficacy	603	193	45	238	32	7.5	39.5
Efavirenz	Toxicity		6511	2506	0	2506	38.5	0	38.5
Irinotecan	Toxicity		257	97		97	37.7	0	37.7
Lovastatin	Toxicity		8	3		3	37.5	0	37.5
Warfarin	Toxicity	Efficacy	1014	297	52	349	29.3	5.1	34.4
Mercaptopurine	Toxicity		95	32		32	33.7	0	33.7
Sertraline	Toxicity	Efficacy	431	113	25	138	26.2	5.8	32
Azathioprine	Toxicity		707	215	0	215	30.4	0	30.4
Amitriptyline	Toxicity	Efficacy	1044	259	38	297	24.8	3.6	28.4
Fluvoxamine	Toxicity		18	5		5	27.8	0	27.8
Atazanavir	Toxicity		455	124	0	124	27.3	0	27.3
Clomipramine	Toxicity	Efficacy	93	19	1	20	20.4	1.1	21.5
Citalopram	Toxicity	Efficacy	312	53	12	65	17	3.8	20.8
Voriconazole	Toxicity	Efficacy	144	22	7	29	15.3	4.9	20.1
Simvastatin	Toxicity		1361	271		271	19.9	0	19.9
Fluvastatin	Toxicity		25	4		4	16	0	16
Amikacin	Toxicity		447	68		68	15.2	0	15.2
Allopurinol	Toxicity		1150	168		168	14.6	0	14.6
Pravastatin	Toxicity		24	3		3	12.5	0	12.5
Atorvastatin	Toxicity		3134	359	0	359	11.5	0	11.5
Clopidogrel	Toxicity	Efficacy	1842	94	103	197	5.1	5.6	10.7
Metoprolol	Toxicity	Efficacy	218	7	13	20	3.2	6	9.2
Omeprazole	Toxicity	Efficacy	2369	156	60	216	6.6	2.5	9.1
Tramadol	Toxicity	Efficacy	1647	113	24	137	6.9	1.5	8.3
Isoflurane	Toxicity		38	3		3	7.9	0	7.9
Gentamicin	Toxicity		1267	95		95	7.5	0	7.5
Ibuprofen	Toxicity		2410	175		175	7.3	0	7.3
Ribavirin		Efficacy	2746		190	190	0	6.9	6.9
Phenytoin	Toxicity		606	36	6	42	5.9	1	6.9
Dapsone	Toxicity		173	10	0	10	5.8	0	5.8
Codeine	Toxicity	Efficacy	42	2	0	2	4.8	0	4.8
Primaquine	Toxicity		88	4		4	4.5	0	4.5
Tacrolimus		Efficacy	693		30	30	0	4.3	4.3
Tamoxifen		Efficacy	336		12	12	0	3.6	3.6
Abacavir	Toxicity		772	22	0	22	2.8	0	2.8
Cisplatin	Toxicity		1197	26	0	26	2.2	0	2.2
Ondansetron		Efficacy	749		14	14	0	1.9	1.9
Doxorubicin	Toxicity		1941	19	0	19	1	0	1
Nitrofurantoin	Toxicity		219	2		2	0.9	0	0.9
Daunorubicin	Toxicity		70	0	0	0	0	0	0
Flucytosine	Toxicity		50	0	0	0	0	0	0
paromomycin	Toxicity		4	0		0	0	0	0
Sevoflurane	Toxicity		85	0		0	0	0	0

## Sheet: Ordered by toxic DGI ADR %
Drug	Toxicity	Efficacy	Total no. of reports	No. DGI ADRs (Toxicity)	No. DGI ADRs (Efficacy)	Total number of DGI ADRs	DGI ADRs % (Toxicity)	DGI ADRs % (Efficacy)	DGI ADRs % total
Rasburicase	Toxicity		1	1		1	100	0	100
Capecitabine	Toxicity		1022	740	0	740	72.4	0	72.4
Carbamazepine	Toxicity		1937	1353	0	1353	69.9	0	69.9
Haloperidol	Toxicity	Efficacy	1186	643	15	658	54.2	1.3	55.5
Halothane	Toxicity		238	114		114	47.9	0	47.9
Risperidone	Toxicity	Efficacy	1018	449	34	483	44.1	3.3	47.4
Kanamycin	Toxicity		1387	612		612	44.1	0	44.1
Aripiprazole	Toxicity	Efficacy	110	48	8	56	43.6	7.3	50.9
Lamotrigine	Toxicity		660	280		280	42.4	0	42.4
Fluorouracil	Toxicity		1162	478		478	41.1	0	41.1
Efavirenz	Toxicity		6511	2506	0	2506	38.5	0	38.5
Irinotecan	Toxicity		257	97		97	37.7	0	37.7
Lovastatin	Toxicity		8	3		3	37.5	0	37.5
Paroxetine	Toxicity	Efficacy	184	66	9	75	35.9	4.9	40.8
Mercaptopurine	Toxicity		95	32		32	33.7	0	33.7
Escitalopram	Toxicity	Efficacy	603	193	45	238	32	7.5	39.5
Azathioprine	Toxicity		707	215	0	215	30.4	0	30.4
Warfarin	Toxicity	Efficacy	1014	297	52	349	29.3	5.1	34.4
Fluvoxamine	Toxicity		18	5		5	27.8	0	27.8
Atazanavir	Toxicity		455	124	0	124	27.3	0	27.3
Sertraline	Toxicity	Efficacy	431	113	25	138	26.2	5.8	32
Amitriptyline	Toxicity	Efficacy	1044	259	38	297	24.8	3.6	28.4
Clomipramine	Toxicity	Efficacy	93	19	1	20	20.4	1.1	21.5
Simvastatin	Toxicity		1361	271		271	19.9	0	19.9
Citalopram	Toxicity	Efficacy	312	53	12	65	17	3.8	20.8
Fluvastatin	Toxicity		25	4		4	16	0	16
Voriconazole	Toxicity	Efficacy	144	22	7	29	15.3	4.9	20.1
Amikacin	Toxicity		447	68		68	15.2	0	15.2
Allopurinol	Toxicity		1150	168		168	14.6	0	14.6
Pravastatin	Toxicity		24	3		3	12.5	0	12.5
Atorvastatin	Toxicity		3134	359	0	359	11.5	0	11.5
Isoflurane	Toxicity		38	3		3	7.9	0	7.9
Gentamicin	Toxicity		1267	95		95	7.5	0	7.5
Ibuprofen	Toxicity		2410	175		175	7.3	0	7.3
Tramadol	Toxicity	Efficacy	1647	113	24	137	6.9	1.5	8.3
Omeprazole	Toxicity	Efficacy	2369	156	60	216	6.6	2.5	9.1
Phenytoin	Toxicity		606	36	6	42	5.9	1	6.9
Dapsone	Toxicity		173	10	0	10	5.8	0	5.8
Clopidogrel	Toxicity	Efficacy	1842	94	103	197	5.1	5.6	10.7
Codeine	Toxicity	Efficacy	42	2	0	2	4.8	0	4.8
Primaquine	Toxicity		88	4		4	4.5	0	4.5
Metoprolol	Toxicity	Efficacy	218	7	13	20	3.2	6	9.2
Abacavir	Toxicity		772	22	0	22	2.8	0	2.8
Cisplatin	Toxicity		1197	26	0	26	2.2	0	2.2
Doxorubicin	Toxicity		1941	19	0	19	1	0	1
Nitrofurantoin	Toxicity		219	2		2	0.9	0	0.9
Ribavirin		Efficacy	2746		190	190	0	6.9	6.9
Tacrolimus		Efficacy	693		30	30	0	4.3	4.3
Tamoxifen		Efficacy	336		12	12	0	3.6	3.6
Ondansetron		Efficacy	749		14	14	0	1.9	1.9
Daunorubicin	Toxicity		70	0	0	0	0	0	0
Flucytosine	Toxicity		50	0	0	0	0	0	0
paromomycin	Toxicity		4	0		0	0	0	0
Sevoflurane	Toxicity		85	0		0	0	0	0

## Sheet: Ordered by ineffect. DGI ADR %
Drug	Toxicity	Efficacy	Total no. of reports	No. DGI ADRs (Toxicity)	No. DGI ADRs (Efficacy)	Total number of DGI ADRs	DGI ADRs % (Toxicity)	DGI ADRs % (Efficacy)	DGI ADRs % total
Escitalopram	Toxicity	Efficacy	603	193	45	238	32	7.5	39.5
Aripiprazole	Toxicity	Efficacy	110	48	8	56	43.6	7.3	50.9
Ribavirin		Efficacy	2746		190	190	0	6.9	6.9
Metoprolol	Toxicity	Efficacy	218	7	13	20	3.2	6	9.2
Sertraline	Toxicity	Efficacy	431	113	25	138	26.2	5.8	32
Clopidogrel	Toxicity	Efficacy	1842	94	103	197	5.1	5.6	10.7
Warfarin	Toxicity	Efficacy	1014	297	52	349	29.3	5.1	34.4
Paroxetine	Toxicity	Efficacy	184	66	9	75	35.9	4.9	40.8
Voriconazole	Toxicity	Efficacy	144	22	7	29	15.3	4.9	20.1
Tacrolimus		Efficacy	693		30	30	0	4.3	4.3
Citalopram	Toxicity	Efficacy	312	53	12	65	17	3.8	20.8
Amitriptyline	Toxicity	Efficacy	1044	259	38	297	24.8	3.6	28.4
Tamoxifen		Efficacy	336		12	12	0	3.6	3.6
Risperidone	Toxicity	Efficacy	1018	449	34	483	44.1	3.3	47.4
Omeprazole	Toxicity	Efficacy	2369	156	60	216	6.6	2.5	9.1
Ondansetron		Efficacy	749		14	14	0	1.9	1.9
Tramadol	Toxicity	Efficacy	1647	113	24	137	6.9	1.5	8.3
Haloperidol	Toxicity	Efficacy	1186	643	15	658	54.2	1.3	55.5
Clomipramine	Toxicity	Efficacy	93	19	1	20	20.4	1.1	21.5
Phenytoin	Toxicity		606	36	6	42	5.9	1	6.9
Rasburicase	Toxicity		1	1		1	100	0	100
Capecitabine	Toxicity		1022	740	0	740	72.4	0	72.4
Carbamazepine	Toxicity		1937	1353	0	1353	69.9	0	69.9
Halothane	Toxicity		238	114		114	47.9	0	47.9
Kanamycin	Toxicity		1387	612		612	44.1	0	44.1
Lamotrigine	Toxicity		660	280		280	42.4	0	42.4
Fluorouracil	Toxicity		1162	478		478	41.1	0	41.1
Efavirenz	Toxicity		6511	2506	0	2506	38.5	0	38.5
Irinotecan	Toxicity		257	97		97	37.7	0	37.7
Lovastatin	Toxicity		8	3		3	37.5	0	37.5
Mercaptopurine	Toxicity		95	32		32	33.7	0	33.7
Azathioprine	Toxicity		707	215	0	215	30.4	0	30.4
Fluvoxamine	Toxicity		18	5		5	27.8	0	27.8
Atazanavir	Toxicity		455	124	0	124	27.3	0	27.3
Simvastatin	Toxicity		1361	271		271	19.9	0	19.9
Fluvastatin	Toxicity		25	4		4	16	0	16
Amikacin	Toxicity		447	68		68	15.2	0	15.2
Allopurinol	Toxicity		1150	168		168	14.6	0	14.6
Pravastatin	Toxicity		24	3		3	12.5	0	12.5
Atorvastatin	Toxicity		3134	359	0	359	11.5	0	11.5
Isoflurane	Toxicity		38	3		3	7.9	0	7.9
Gentamicin	Toxicity		1267	95		95	7.5	0	7.5
Ibuprofen	Toxicity		2410	175		175	7.3	0	7.3
Dapsone	Toxicity		173	10	0	10	5.8	0	5.8
Codeine	Toxicity	Efficacy	42	2	0	2	4.8	0	4.8
Primaquine	Toxicity		88	4		4	4.5	0	4.5
Abacavir	Toxicity		772	22	0	22	2.8	0	2.8
Cisplatin	Toxicity		1197	26	0	26	2.2	0	2.2
Doxorubicin	Toxicity		1941	19	0	19	1	0	1
Nitrofurantoin	Toxicity		219	2		2	0.9	0	0.9
Daunorubicin	Toxicity		70	0	0	0	0	0	0
Flucytosine	Toxicity		50	0	0	0	0	0	0
paromomycin	Toxicity		4	0		0	0	0	0
Sevoflurane	Toxicity		85	0		0	0	0	0
